# Supplementary material for: Icings and groundwater conditions in permafrost catchments of northwestern Canada
Source: Sci Rep. 2020 Feb 24;10:3283. doi: 10.1038/s41598-020-60322-w (PMC7039954; doi:10.1038/s41598-020-60322-w)
Supplement: Supplementary file 2 — Supplementary Data1. [file 41598_2020_60322_MOESM2_ESM.zip]

Archive with 8 entries (8 files):
- icing_centroid.cpg
- icing_centroid.dbf
- icing_centroid.prj
- icing_centroid.sbn
- icing_centroid.sbx
- icing_centroid.shp
- icing_centroid.shp.xml
- icing_centroid.shx
